# Supplementary material for: Can Kinect aid motor learning in sportsmen? A study for three standing techniques in judo
Source: PLoS One. 2019 Feb 6;14(2):e0210260. doi: 10.1371/journal.pone.0210260 (PMC6364886; doi:10.1371/journal.pone.0210260)
Supplement: S1 File — A.zip file containing: A MATLAB .mat file with the data (athletes’ errors with respect to the master, as given by InterAction) that were subject to the MATLAB analyses whose results are presented in Figs 4–11. The .mat file contains two structures, aided and controls, each organized as a matrix of 12 athletes × 3 judo throws. Each entry of a 12 × 3 matrix is a structure containing sessions. Each session contains ten trials and each trial consists of the errors for the 17 considered body joints. See Methods for a detailed description.MATLAB .m scripts that perform the aforementioned analyses and plot Figs 4–11. (ZIP) [file pone.0210260.s001.zip]

Archive with 5 entries (5 files):
- AnalysesForFigs4to6.m
- SieluzyckiEtAl_PlosOne2018_Data.mat
- AnalysesForFigs8to10.m
- AnalysesForFig7.m
- AnalysesForFig11.m
