# Supplementary material for: Can Kinect aid motor learning in sportsmen? A study for three standing techniques in judo
Source: PLoS One. 2019 Feb 6;14(2):e0210260. doi: 10.1371/journal.pone.0210260 (PMC6364886; doi:10.1371/journal.pone.0210260)
Supplement: S1 File — A.zip file containing: A MATLAB .mat file with the data (athletes’ errors with respect to the master, as given by InterAction) that were subject to the MATLAB analyses whose results are presented in Figs 4–11. The .mat file contains two structures, aided and controls, each organized as a matrix of 12 athletes × 3 judo throws. Each entry of a 12 × 3 matrix is a structure containing sessions. Each session contains ten trials and each trial consists of the errors for the 17 considered body joints. See Methods for a detailed description.MATLAB .m scripts that perform the aforementioned analyses and plot Figs 4–11. (ZIP) [file pone.0210260.s001.zip › AnalysesForFigs8to10.m]

% Author: Cezary.Sieluzycki@pwr.edu.pl, http://ibp.pwr.edu.pl/cs
% Wroclaw University of Science and Technology, Poland
%
% This script performs analyses for Figs 8 to 10 in the paper 
% "Can Kinect aid motor learning in sportsmen? 
% A study for three standing techniques in judo"
% and plots the figures.

close all; clear; clc;

load SieluzyckiEtAl_PlosOne2018_Data

trials = 1 : 10; % All ten trials in a session.
noOfJoints = 17; % Number of body joints.

%%
for throw = 1 : 3 % 1 for DeAschiBarai (Fig. 8 in the paper), 2 for OsotoGari (Fig. 9), 3 for OuchiGari (Fig. 10).

    for joint = 1 : noOfJoints
        for athlete = 1 : size(aided, 1)
            for tr = 1 : length(trials)
                firstSessionAided   (athlete, tr, joint) = aided   (athlete, throw).session(  1).trial(trials(tr)).data(joint);
                lastSessionAided    (athlete, tr, joint) = aided   (athlete, throw).session(end).trial(trials(tr)).data(joint);
                firstSessionControls(athlete, tr, joint) = controls(athlete, throw).session(  1).trial(trials(tr)).data(joint);
                lastSessionControls (athlete, tr, joint) = controls(athlete, throw).session(end).trial(trials(tr)).data(joint);
            end
            firstAided   (athlete, joint) = median(firstSessionAided   (athlete, :, joint));
            lastAided    (athlete, joint) = median(lastSessionAided    (athlete, :, joint));
            firstControls(athlete, joint) = median(firstSessionControls(athlete, :, joint));
            lastControls (athlete, joint) = median(lastSessionControls (athlete, :, joint));
        end
        
        CD(:, joint) = firstControls(:, joint) - lastControls(:, joint);
        AD(:, joint) = firstAided   (:, joint) - lastAided   (:, joint);
        
        [p, h, stats] = ranksum(AD(:, joint), CD(:, joint));
        effectSize = stats.zval / sqrt(size(aided, 1) + size(controls, 1));
        resultsCDvsAD(joint, :) = [median(CD(:, joint)), median(AD(:, joint)), median(CD(:, joint)) > median(AD(:, joint)), p, h, effectSize];
    end
    
    %%
    pos = [100*throw 700-throw*200 1000 400];
    figure('Color', [1 1 1], 'Units', 'pixels', 'Position', pos);
    left_color  = [0  0 0];
    right_color = [0 .7 0];
    set(gcf, 'defaultAxesColorOrder', [left_color; right_color]);

    %%
    subplot 121
    for joint = 1 : noOfJoints
        plot(joint, resultsCDvsAD(joint, 1), 'ok'); hold on;
        if resultsCDvsAD(joint, 5) 
            if resultsCDvsAD(joint, 3)
                if resultsCDvsAD(joint, 4) < 0.01
                    plot(joint, resultsCDvsAD(joint, 2), 'kv', 'MarkerFaceColor', 'k'); hold on;
                else
                    plot(joint, resultsCDvsAD(joint, 2), 'kv', 'MarkerFaceColor', [.6 .6 .6]); hold on;
                end
            else
                if resultsCDvsAD(joint, 4) < 0.01
                    plot(joint, resultsCDvsAD(joint, 2), 'k^', 'MarkerFaceColor', 'k'); hold on;
                else
                    plot(joint, resultsCDvsAD(joint, 2), 'k^', 'MarkerFaceColor', [.6 .6 .6]); hold on;
                end
            end
        else
            if resultsCDvsAD(joint, 3)
                plot(joint, resultsCDvsAD(joint, 2), 'kv'); hold on;
            else
                plot(joint, resultsCDvsAD(joint, 2), 'k^'); hold on;
            end
        end
    end
    if throw == 1
        title(['1st session minus 5th session, de-ashi-barai'])
    elseif throw == 2
        title(['1st session minus 5th session, osoto-gari'])
    else
        title(['1st session minus 5th session, ouchi-gari'])
    end
    legend('Controls', 'Aided', 'Location', 'northwest')
    ylabel('Difference of median error across athletes and trials [m]')
    ylim([-.05 .2])
    xlim([0   noOfJoints + 1]);
    set(gca, 'XTick', (1 : noOfJoints));
    set(gca, 'XTickLabel', {'SpineBase'; 'SpineMid'; 'Neck'; 'Head'; 'ShoulderLeft'; 'ElbowLeft'; 'WristLeft'; 'ShoulderRight'; 'ElbowRight'; 'WristRight'; 'HipLeft'; 'KneeLeft'; 'AnkleLeft'; 'HipRight'; 'KneeRight'; 'AnkleRight'; 'SpineShoulder'})
    xtickangle(90)
%     text(0.2, -.05, 'a1', 'FontSize', 25, 'FontWeight', 'bold', 'HorizontalAlignment', 'left', 'VerticalAlignment', 'bottom')
    set(gca, 'Units', 'pixels', 'Position', floor([pos(3)*.06 pos(4)*.28 pos(3)/2.5 200]));
    %%
    subplot 122
    yyaxis left
    boxplot(AD - CD, 'Notch', 'on', 'PlotStyle', 'compact', 'Colors', [0 0 0; 0 0 0; 0 0 0; 0 0 0]) 
    hold on
    plot([0   noOfJoints + 1], [0 0], '-', 'Color', [0 0 0])
    xlim([0   noOfJoints + 1]);
    set(gca, 'XTick', (1 : noOfJoints));
    set(gca, 'XTickLabel', {'SpineBase'; 'SpineMid'; 'Neck'; 'Head'; 'ShoulderLeft'; 'ElbowLeft'; 'WristLeft'; 'ShoulderRight'; 'ElbowRight'; 'WristRight'; 'HipLeft'; 'KneeLeft'; 'AnkleLeft'; 'HipRight'; 'KneeRight'; 'AnkleRight'; 'SpineShoulder'})
    xtickangle(90)
    ylim([-.4 .6])
    ylabel('Median of differences of differences [m]')
    if throw == 1
        title(['1st session minus 5th session, de-ashi-barai'])
    elseif throw == 2
        title(['1st session minus 5th session, osoto-gari'])
    else
        title(['1st session minus 5th session, ouchi-gari'])
    end
    yyaxis right
    for joint = 1 : noOfJoints
        plot(joint, resultsCDvsAD(joint, 6), '*', 'Color', right_color); hold on;
    end
    xlim([0   noOfJoints + 1]);
    set(gca, 'XTick', (1 : noOfJoints));
    set(gca, 'XTickLabel', {'SpineBase'; 'SpineMid'; 'Neck'; 'Head'; 'ShoulderLeft'; 'ElbowLeft'; 'WristLeft'; 'ShoulderRight'; 'ElbowRight'; 'WristRight'; 'HipLeft'; 'KneeLeft'; 'AnkleLeft'; 'HipRight'; 'KneeRight'; 'AnkleRight'; 'SpineShoulder'})
    xtickangle(90)
    ylim([0.1 0.6])
    ylabel('Effect size')
%     text(0.2, -0.6, 'a2', 'FontSize', 25, 'FontWeight', 'bold', 'HorizontalAlignment', 'left', 'VerticalAlignment', 'bottom')
    set(gca, 'Units', 'pixels', 'Position', floor([pos(3)*.55 pos(4)*.28 pos(3)/2.5 200]));

end
