# Supplementary material for: Can Kinect aid motor learning in sportsmen? A study for three standing techniques in judo
Source: PLoS One. 2019 Feb 6;14(2):e0210260. doi: 10.1371/journal.pone.0210260 (PMC6364886; doi:10.1371/journal.pone.0210260)
Supplement: S1 File — A.zip file containing: A MATLAB .mat file with the data (athletes’ errors with respect to the master, as given by InterAction) that were subject to the MATLAB analyses whose results are presented in Figs 4–11. The .mat file contains two structures, aided and controls, each organized as a matrix of 12 athletes × 3 judo throws. Each entry of a 12 × 3 matrix is a structure containing sessions. Each session contains ten trials and each trial consists of the errors for the 17 considered body joints. See Methods for a detailed description.MATLAB .m scripts that perform the aforementioned analyses and plot Figs 4–11. (ZIP) [file pone.0210260.s001.zip › AnalysesForFig11.m]

% Author: Cezary.Sieluzycki@pwr.edu.pl, http://ibp.pwr.edu.pl/cs
% Wroclaw University of Science and Technology, Poland
%
% This script performs analyses for Fig. 11 in the paper 
% "Can Kinect aid motor learning in sportsmen? 
% A study for three standing techniques in judo"
% and plots the figure.

close all; clear; clc;

load SieluzyckiEtAl_PlosOne2018_Data

trials = 1 : 10; % All ten trials in a session.
noOfJoints = 17; % Number of body joints.

%%
for throw = 1 : 3 % 1 for DeAschiBarai (Fig. 4 in the paper), 2 for OsotoGari (Fig. 5), 3 for OuchiGari (Fig. 6).

    for joint = 1 : noOfJoints
        for athlete = 1 : size(aided, 1)
            for tr = 1 : length(trials)
                firstSessionAided   (athlete, tr, joint) = aided   (athlete, throw).session(  1).trial(trials(tr)).data(joint);
                lastSessionAided    (athlete, tr, joint) = aided   (athlete, throw).session(end).trial(trials(tr)).data(joint);
                firstSessionControls(athlete, tr, joint) = controls(athlete, throw).session(  1).trial(trials(tr)).data(joint);
                lastSessionControls (athlete, tr, joint) = controls(athlete, throw).session(end).trial(trials(tr)).data(joint);
            end
            firstAided   (athlete, joint) = median(firstSessionAided   (athlete, :, joint));
            lastAided    (athlete, joint) = median(lastSessionAided    (athlete, :, joint));
            firstControls(athlete, joint) = median(firstSessionControls(athlete, :, joint));
            lastControls (athlete, joint) = median(lastSessionControls (athlete, :, joint));
        end

        CD(:, joint) = firstControls(:, joint) - lastControls(:, joint);
        AD(:, joint) = firstAided   (:, joint) - lastAided   (:, joint);
        
        [p, h, stats] = ranksum(AD(:, joint), CD(:, joint));
        effectSize = stats.zval / sqrt(size(aided, 1) + size(controls, 1));
        resultsCDvsAD(throw, joint, :) = [p, stats.zval];

    end
    
end

%%
pos = [100 0 1000 350];
figure('Color', [1 1 1], 'Units', 'pixels', 'Position', pos);
%%
step = 0.21;
subplot 121
for joint = 1 : noOfJoints
    if resultsCDvsAD(1, joint, 1) < 0.05
        text(joint, step, num2str(resultsCDvsAD(1, joint, 1), '%.3f'), 'Color', [.8 0 0], 'Rotation', 90, 'FontName', 'Fixed Width', 'FontWeight', 'bold'); hold on;
    else
        text(joint, step, num2str(resultsCDvsAD(1, joint, 1), '%.3f'), 'Color', [.8 0 0], 'Rotation', 90, 'FontName', 'Fixed Width'); hold on;
    end
    if resultsCDvsAD(2, joint, 1) < 0.05
        text(joint, step*2.25, num2str(resultsCDvsAD(2, joint, 1), '%.3f'), 'Color', [0 .5 0], 'Rotation', 90, 'FontName', 'Fixed Width', 'FontWeight', 'bold'); hold on;
    else
        text(joint, step*2.25, num2str(resultsCDvsAD(2, joint, 1), '%.3f'), 'Color', [0 .5 0], 'Rotation', 90, 'FontName', 'Fixed Width'); hold on;
    end
    if resultsCDvsAD(3, joint, 1) < 0.05
        text(joint, step*3.5, num2str(resultsCDvsAD(3, joint, 1), '%.3f'), 'Color', [0 0 .8], 'Rotation', 90, 'FontName', 'Fixed Width', 'FontWeight', 'bold'); hold on;
    else
        text(joint, step*3.5, num2str(resultsCDvsAD(3, joint, 1), '%.3f'), 'Color', [0 0 .8], 'Rotation', 90, 'FontName', 'Fixed Width'); hold on;
    end
end
title(['1st minus 5th session, \color[rgb]{.8 0 0}de-ashi-barai, \color[rgb]{0 .5 0}osoto-gari, \color[rgb]{0 0 .8}ouchi-gari'])
ylim([0 1]); ylabel('p-value')
set(gca, 'YTick', []);
set(gca, 'YTickLabel', {});
xlim([0   noOfJoints + 1]);
set(gca, 'XTick', (1 : noOfJoints));
set(gca, 'XTickLabel', {'SpineBase'; 'SpineMid'; 'Neck'; 'Head'; 'ShoulderLeft'; 'ElbowLeft'; 'WristLeft'; 'ShoulderRight'; 'ElbowRight'; 'WristRight'; 'HipLeft'; 'KneeLeft'; 'AnkleLeft'; 'HipRight'; 'KneeRight'; 'AnkleRight'; 'SpineShoulder'})
xtickangle(90)
% text(0.2, 0, 'a1', 'FontSize', 25, 'FontWeight', 'bold', 'HorizontalAlignment', 'left', 'VerticalAlignment', 'bottom')
text(18, .02, 'Controls vs Aided', 'FontSize', 12, 'FontWeight', 'bold', 'HorizontalAlignment', 'right', 'VerticalAlignment', 'bottom')
set(gca, 'Units', 'pixels', 'Position', floor([pos(3)*.06 pos(4)*.28 pos(3)/2.5 200]));
%%
subplot 122
for joint = 1 : noOfJoints
    if resultsCDvsAD(1, joint, 1) < 0.05
        if resultsCDvsAD(1, joint, 2) >= 0
            text(joint, step, [' ' num2str(resultsCDvsAD(1, joint, 2), '%.3f')], 'Color', [.8 0 0], 'Rotation', 90, 'FontName', 'Fixed Width', 'FontWeight', 'bold'); hold on;
        else
            text(joint, step, num2str(resultsCDvsAD(1, joint, 2), '%.3f'), 'Color', [.8 0 0], 'Rotation', 90, 'FontName', 'Fixed Width', 'FontWeight', 'bold'); hold on;
        end
    else
        if resultsCDvsAD(1, joint, 2) >= 0
            text(joint, step, [' ' num2str(resultsCDvsAD(1, joint, 2), '%.3f')], 'Color', [.8 0 0], 'Rotation', 90, 'FontName', 'Fixed Width'); hold on;
        else
            text(joint, step, num2str(resultsCDvsAD(1, joint, 2), '%.3f'), 'Color', [.8 0 0], 'Rotation', 90, 'FontName', 'Fixed Width'); hold on;
        end
    end
    if resultsCDvsAD(2, joint, 1) < 0.05
        if resultsCDvsAD(2, joint, 2) >= 0
            text(joint, step*2.25, [' ' num2str(resultsCDvsAD(2, joint, 2), '%.3f')], 'Color', [0 .5 0], 'Rotation', 90, 'FontName', 'Fixed Width', 'FontWeight', 'bold'); hold on;
        else
            text(joint, step*2.25, num2str(resultsCDvsAD(2, joint, 2), '%.3f'), 'Color', [0 .5 0], 'Rotation', 90, 'FontName', 'Fixed Width', 'FontWeight', 'bold'); hold on;
        end
    else
        if resultsCDvsAD(2, joint, 2) >= 0
            text(joint, step*2.25, [' ' num2str(resultsCDvsAD(2, joint, 2), '%.3f')], 'Color', [0 .5 0], 'Rotation', 90, 'FontName', 'Fixed Width'); hold on;
        else
            text(joint, step*2.25, num2str(resultsCDvsAD(2, joint, 2), '%.3f'), 'Color', [0 .5 0], 'Rotation', 90, 'FontName', 'Fixed Width'); hold on;
        end
    end
    if resultsCDvsAD(3, joint, 1) < 0.05
        if resultsCDvsAD(3, joint, 2) >= 0
            text(joint, step*3.5, [' ' num2str(resultsCDvsAD(3, joint, 2), '%.3f')], 'Color', [0 0 .8], 'Rotation', 90, 'FontName', 'Fixed Width', 'FontWeight', 'bold'); hold on;
        else
            text(joint, step*3.5, num2str(resultsCDvsAD(3, joint, 2), '%.3f'), 'Color', [0 0 .8], 'Rotation', 90, 'FontName', 'Fixed Width', 'FontWeight', 'bold'); hold on;
        end
    else
        if resultsCDvsAD(3, joint, 2) >= 0
            text(joint, step*3.5, [' ' num2str(resultsCDvsAD(3, joint, 2), '%.3f')], 'Color', [0 0 .8], 'Rotation', 90, 'FontName', 'Fixed Width'); hold on;
        else
            text(joint, step*3.5, num2str(resultsCDvsAD(3, joint, 2), '%.3f'), 'Color', [0 0 .8], 'Rotation', 90, 'FontName', 'Fixed Width'); hold on;
        end
    end
end
title(['1st minus 5th session, \color[rgb]{.8 0 0}de-ashi-barai, \color[rgb]{0 .5 0}osoto-gari, \color[rgb]{0 0 .8}ouchi-gari'])
ylim([0 1]); ylabel('z-statistic')
set(gca, 'YTick', []);
set(gca, 'YTickLabel', {});
xlim([0   noOfJoints + 1]);
set(gca, 'XTick', (1 : noOfJoints));
set(gca, 'XTickLabel', {'SpineBase'; 'SpineMid'; 'Neck'; 'Head'; 'ShoulderLeft'; 'ElbowLeft'; 'WristLeft'; 'ShoulderRight'; 'ElbowRight'; 'WristRight'; 'HipLeft'; 'KneeLeft'; 'AnkleLeft'; 'HipRight'; 'KneeRight'; 'AnkleRight'; 'SpineShoulder'})
xtickangle(90)
% text(0.2, 0, 'a2', 'FontSize', 25, 'FontWeight', 'bold', 'HorizontalAlignment', 'left', 'VerticalAlignment', 'bottom')
text(18, .02, 'Controls vs Aided', 'FontSize', 12, 'FontWeight', 'bold', 'HorizontalAlignment', 'right', 'VerticalAlignment', 'bottom')
set(gca, 'Units', 'pixels', 'Position', floor([pos(3)*.55 pos(4)*.28 pos(3)/2.5 200]));
